# Supplementary material for: Impact of Exercise on Vascular Function in Middle-Aged and Older Adults: A Scoping Review
Source: Sports (Basel). 2022 Dec 14;10(12):208. doi: 10.3390/sports10120208 (PMC9786288; doi:10.3390/sports10120208)
Supplement: Supplementary file 1 [file sports-10-00208-s001.zip]

Archive with 3 entries (3 files):
- Table S1-Exercise interventions.pdf
- Table S2-Population characteristics.pdf
- Table S3- Vascular outcome.pdf
